# Supplementary material for: Mercury and Organic Pollutants Removal from Aqueous Solutions by Heterogeneous Photocatalysis with ZnO-Based Materials
Source: Molecules. 2023 Mar 15;28(6):2650. doi: 10.3390/molecules28062650 (PMC10051193; doi:10.3390/molecules28062650)
Supplement: Supplementary file 1 [file molecules-28-02650-s001.zip]

Archive with 1 entries (1 files):
- molecules-2163736-SI.pdf
